# Supplementary material for: The Males Absent on the First (MOF) Mediated Acetylation Alters the Protein Stability and Transcriptional Activity of YY1 in HCT116 Cells
Source: Int J Mol Sci. 2023 May 13;24(10):8719. doi: 10.3390/ijms24108719 (PMC10217912; doi:10.3390/ijms24108719)
Supplement: Supplementary file 1 [file ijms-24-08719-s001.zip]

Archive with 1 entries (1 files):
- ijms-2388158-supplementary.pdf
